# Supplementary material for: Combined treatment with electrical stimulation and insulin-like growth factor-1 promotes bone regeneration in vitro
Source: PLoS One. 2018 May 10;13(5):e0197006. doi: 10.1371/journal.pone.0197006 (PMC5944947; doi:10.1371/journal.pone.0197006)
Supplement: S1 Data — Individual data points for graphs and figures in this research. (XLSX) [file pone.0197006.s001.xlsx]

## Sheet: Sheet1
	IGF (50 ng/ml)	IGF (100 ng/ml)	IGF (200 ng/ml)	ES+IGF (50 ng/ml)	ES+IGF (100 ng/ml)	ES+IGF (200 ng/ml)	control		50HZ	100HZ	200HZ	400HZ	800HZ	Control
MTT(1d)	0.292	0.251	0.297	0.422	0.345	0.43	0.154		0.264	0.379	0.424	0.388	0.254	0.25
	0.278	0.269	0.235	0.366	0.388	0.415	0.221		0.211	0.316	0.437	0.493	0.263	0.269
	0.214	0.311	0.248	0.346	0.423	0.374	0.219		0.301	0.282	0.496	0.392	0.251	0.251
	0.215	0.241	0.235	0.308	0.378	0.393	0.168		0.197	0.275	0.476	0.449	0.241	0.225
MTT(3d)	0.584	0.816	0.658	0.85	0.968	0.83	0.528		0.624	0.751	0.86	0.816	0.632	0.581
	0.596	0.779	0.709	0.839	0.954	0.972	0.548		0.527	0.793	0.834	0.851	0.587	0.642
	0.676	0.707	0.679	0.802	1.02	0.889	0.579		0.594	0.687	0.801	0.778	0.524	0.571
	0.618	0.726	0.685	0.819	0.931	0.953	0.546		0.572	0.653	0.788	0.769	0.533	0.575
MTT(7d)	1.137	1.207	1.187	1.231	1.512	1.624	0.855
	1.122	1.264	1.183	1.237	1.591	1.476	0.931
	1.068	1.254	1.143	1.293	1.517	1.488	1.012
	1.084	1.238	1.103	1.343	1.476	1.576	0.827
ALP(7d)	0.241	0.313	0.359	0.318	0.3	0.401	0.312
	0.262	0.275	0.354	0.303	0.359	0.445	0.202
	0.232	0.257	0.286	0.289	0.339	0.432	0.216
	0.275	0.241	0.288	0.296	0.327	0.397	0.243
ALP(14d)	0.298	0.269	0.315	0.498	0.354	0.468	0.253
	0.362	0.348	0.342	0.367	0.405	0.497	0.339
	0.257	0.314	0.357	0.413	0.376	0.482	0.281
	0.299	0.301	0.353	0.443	0.382	0.428	0.258
ARS(21d)	0.447	0.342	0.414	0.387	0.592	0.491	0.266
	0.394	0.457	0.449	0.466	0.563	0.533	0.307
	0.354	0.385	0.442	0.403	0.532	0.548	0.23
	0.335	0.291	0.405	0.361	0.436	0.481	0.252
Relative Quantity Chart
runx2	Replicate/Well ID	Relative Quantity (dRn)	Upper Error Bars
	9	1	0.16108		control
	10	1.17647	0.12246		IGF (50 ng/ml)
	11	1.39471	0.12457		IGF (100 ng/ml)
	12	1.49649	0.16463		IGF (200 ng/ml)
	13	1.69479	0.16432		ES+IGF (50 ng/ml)
	14	1.66634	0.11588		ES+IGF (100 ng/ml)
	15	1.84487	0.21692		ES+IGF (200 ng/ml)
	17	#N/A	#N/A
	18	#N/A	#N/A
	19	#N/A	#N/A
	20	#N/A	#N/A
	21	#N/A	#N/A
	22	#N/A	#N/A
	23	#N/A	#N/A
	25	#N/A	#N/A
	26	#N/A	#N/A
	27	#N/A	#N/A
	28	#N/A	#N/A
	29	#N/A	#N/A
	30	#N/A	#N/A
	31	#N/A	#N/A
opn	Replicate/Well ID	Relative Quantity (dRn)	Upper Error Bars
	9	#N/A	#N/A
	10	#N/A	#N/A
	11	#N/A	#N/A
	12	#N/A	#N/A
	13	#N/A	#N/A
	14	#N/A	#N/A
	15	#N/A	#N/A
	17	#N/A	#N/A
	18	#N/A	#N/A
	19	#N/A	#N/A
	20	#N/A	#N/A
	21	#N/A	#N/A
	22	#N/A	#N/A
	23	#N/A	#N/A
	25	1	0.14013		control
	26	1.13811	0.12097		IGF (50 ng/ml)
	27	1.10705	0.20804		IGF (100 ng/ml)
	28	1.36821	0.11497		IGF (200 ng/ml)
	29	1.18792	0.18412		ES+IGF (50 ng/ml)
	30	1.21916	0.12688		ES+IGF (100 ng/ml)
	31	1.37517	0.14722		ES+IGF (200 ng/ml)
col1	Replicate/Well ID	Relative Quantity (dRn)	Upper Error Bars
	9	#N/A	#N/A
	10	#N/A	#N/A
	11	#N/A	#N/A
	12	#N/A	#N/A
	13	#N/A	#N/A
	14	#N/A	#N/A
	15	#N/A	#N/A
	17	1	0.19487		control
	18	1.12881	0.10098		IGF (50 ng/ml)
	19	1.48175	0.12417		IGF (100 ng/ml)
	20	1.25792	0.15463		IGF (200 ng/ml)
	21	1.37145	0.28412		ES+IGF (50 ng/ml)
	22	1.75634	0.17588		ES+IGF (100 ng/ml)
	23	1.80547	0.27692		ES+IGF (200 ng/ml)
	25	#N/A	#N/A
	26	#N/A	#N/A
	27	#N/A	#N/A
	28	#N/A	#N/A
	29	#N/A	#N/A
	30	#N/A	#N/A
	31	#N/A	#N/A
